# Supplementary material for: Sulforaphane in Cutaneous Disorders and Skin Injury: Mechanisms, Evidence, and Clinical Perspectives
Source: Nutrients. 2026 Apr 30;18(9):1444. doi: 10.3390/nu18091444 (PMC13165143; doi:10.3390/nu18091444)
Supplement: Supplementary file 1 [file nutrients-18-01444-s001.zip]

Archive with 1 entries (1 files):
- nutrients-4257922-supplementary.pdf
